# Supplementary material for: Sleep-related hallucinations in patients with Parkinson’s disease
Source: PLoS One. 2022 Oct 25;17(10):e0276736. doi: 10.1371/journal.pone.0276736 (PMC9595548; doi:10.1371/journal.pone.0276736)
Supplement: S2 File — (XLSX) [file pone.0276736.s002.xlsx]

## Sheet: Parkinson's disease
No.	Age	Sex	Onset age	Disease duration	Treatment start age	Treatment duration	Yahr	L-dopa (mg)	Aagonist	Dementia	Illusion	Presence sense	A/S	Visual hallucination	A/S	Auditory hallucination	A/S	Tactile hallucination	A/S	Olfactory hallucination	A/S	JESS	JESS11over	PSQI	PSQI 6over	BDI	BDI 11 over	PDQ-8	PDSS-2	RBD	RBD 5over	RLS	Free descriptions of hallucination examples
1	77	F	64	13	64	13	4	600	+	+	+	1	S	1	S	1	A	0		0		2	-	0	-	10	-	21	10	4	-	-	unfamilier children, animals (dogs, cats), someone talking, mice's noise
2	69	M	55	14	56	13	5	600	+	-	-	1	S	1	S	1	A	1	S	0		6	-	7	+	13	+	18	20	5	+	-	ambulance siren, someone tickled and I couldn't sleep
3	88	F	81	7	83	5	5	450	-	+	-	0		1	A	0		0		0		22	+	11	+	24	+	43	9	1	-	-	strangers under trees
4	63	M	53	10	57	6	3	400	+	-	-	0		0		0		0		0		10	-	7	+	5	-	3	18	3	-	-
5	79	F	75	4	76	3	2	300	+	-	-	0		0		0		0		0		7	-	8	+	20	+	25	12	3	-	+
6	67	M	57	10	58	9	4	450	+	-	-	0		0		0		0		0		3	-	5	-	0	-	9	12	1	-	+
7	70	M	61	9	62	8	3	600	+	-	-	0		0		0		0		0		9	-	3	-	2	-	4	12	2	-	-
8	75	M	70	5	70	5	3	450	+	+	+	0		1	A	0		0		0		9	-	3	-	4	-	25	16	8	+	-	unknown people
9	67	M	61	6	65	2	2	300	-	-	-	0		0		0		0		0		2	-	5	+	5	-	28	15	2	-	+
10	83	F	81	2	83	0	3	200	-	+	-	0		0		1	S	0		0		4	-	8	+	24	+	25	26	3	-	-	a knock on the window
11	81	M	78	3	79	2	3	300	+	-	+	1	A	1	A	0		0		0		24	+	4	-	4	-	18	6	3	-	-	a presense, a shadow
12	76	F	70	6	72	4	5	200	-	+	-	0		1	S	1	S	1	S	0		14	+	3	-	7	-	12	16	2	-	+	dogs, cats, bugs, buzz, a dog licked, a pretty spider growed my arm
13	66	M	56	10	58	8	3	400	-	-	-	1	S	0		0		0		0		5	-	8	+	10	-	6	15	6	+	-	a ghost on my back
14	54	M	52	2	54	0	4	200	-	-	-	0		0		0		0		0		5	-	7	+	14	+	25	10	2	-	+
15	66	F	60	6	65	5	2	300	-	-	-	0		0		0		0		0		2	-	2	-	2	-	6	17	2	-	+
16	69	F	65	4	65	4	2	200	+	-	+	1	AS	1	AS	1	AS	0		0		8	-	13	+	22	+	18	16	7	+	+	a shadow of a person	voice
17	67	F	63	4	63	4	3	300	+	-	-	0		0		0		0		0		0	-	0	-	0	-	0	0	1	-	-
18	74	F	69	5	72	2	2	300	-	-	-	0		0		0		0		0		1	-	0	-	0	-	0	6	1	-	-
19	80	M	70	10	76	4	2	300	-	-	-	0		0		0		0		0		3	-	8	+	12	+	31	24	5	+	+
20	57	F	51	6	54	3	2	300	-	-	-	0		0		0		0		0		16	+	16	+	27	+	46	26	3	-	+
21	73	M	50	23	60	13	5	700	+	-	+	1	S	1	S	0		0		0		22	+	6	+	27	+	50	29	5	+	+	a phantom
22	69	M	68	1	69	0	2	300	-	-	-	0		0		0		0		0		8	-	2	-	7	-	15	11	3	-	-
23	80	F	68	12	72	8	4	350	+	+	-	0		0		0		0		0		3	-	3	-	13	+	6	14	5	+	+
24	77	M	75	2	75	2	2	200	+	-	-	0		0		1	A	0		0		1	-	4	-	8	-	15	16	1	-	+	sounds of a piece on the violine
25	81	F	80	1	81	0	4	300	-	-	+	0		0		0		0		1	A	8	-	18	+	8	-	9	22	5	+	+	a delicious smell
26	73	M	72	1	72	1	2	0	-	-	-	0		0		0		0		0		5	-	3	-	2	-	0	6	9	+	-
27	68	M	64	4	64	4	2	300	+	+	-	0		0		0		0		0		2	-	6	+	12	+	25	11	1	-	+
28	62	F	46	16	49	13	3	550	+	-	-	0		0		1	AS	0		0		8	-	7	+	9	-	31	20	3	-	-	someone calling
29	79	F	75	4	76	3	2	300	+	+	-	0		0		0		0		0		0	-	7	+	32	+	21	12	3	-	-
30	75	M	72	3	73	2	1	0	+	-	-	0		0		0		0		0		2	-	7	+	16	+	0	5	3	-	-
31	78	M	58	20	66	12	3	300	+	-	-	0		0		0		0		0		6	-	7	+	10	-	9	11	1	-	-
32	68	M	65	3	66	2	2	300	+	-	-	0		0		0		0		0		2	-	2	-	2	-	3	6	1	-	-
33	53	M	50	3	51	2	2	300	-	-	-	0		0		0		0		0		8	-	5	-	13	+	40	21	2	-	+
34	37	F	35	2	36	1	1	200	-	-	-	0		0		0		0		0		3	-	2	-	9	-	3	4	3	-	-
35	69	F	63	6	66	3	4	300	+	-	-	0		0		0		0		0		1	-	6	+	7	-	15	11	2	-	-
36	77	F	71	6	71	6	2	300	+	-	+	1	A	0		1	A	0		0		12	+	6	+	25	+	59	19	3	-	+	voices
37	68	F	65	3	65	3	2	0	+	-	-	0		0		0		0		0		7	-	2	-	5	-	0	8	4	-	-
38	71	F	64	7	66	5	4	700	+	-	-	0		0		0		0		0		4	-	15	+	5	-	40	24	4	-	+
39	85	M	83	2	84	1	2	450	-	-	-	0		0		0		0		0		2	-	6	+	2	-	0	9	3	-	-
40	73	F	68	5	69	4	3	400	+	-	+	1	S	1	S	0		0		0		1	-	8	+	25	+	18	27	1	-	+	feeling a presense of someone	people
41	73	M	64	9	67	6	3	300	+	-	-	1	A	1	A	0		0		0		8	-	3	-	11	+	9	23	7	+	-	someone behind me
42	71	M	42	29	56	15	4	500	+	-	+	1	A	1	A	1	AS	0		0		1	-	11	+	16	+	56	36	10	+	+	a sleeping dwarf in a kotatu (heater seat), fishes in PET bottles
43	75	F	50	25	54	21	4	500	+	-	+	0		1	S	0		0		0		8	-	9	+	19	+	31	21	5	+	+	people (like in a dream)
44	43	M	41	2	43	0	2	0	-	-	-	0		0		0		0		0		4	-	5	-	3	-	28	9	5	+	-
45	62	M	59	3	59	3	1	300	-	-	-	0		0		0		0		0		10	-	10	+	19	+	12	9	4	-	-
46	72	F	66	8	68	6	2	100	+	-	-	0		0		0		0		0		14	+	8	+	4	-	9	8	2	-	-
47	74	F	65	9	66	8	3	600	+	-	-	1	S	1	S	1	S	0		0		9	-	15	+	19	+	40	38	6	+	+	sounds at midnight
48	71	F	70	1	70	1	2	400	-	-	-	0		0		0		0		0		0	-	5	-	3	-	0	6	1	-	-
49	78	M	74	4	76	2	2	500	+	-	-	0		0		0		0		0		8	-	9	+	12	+	25	21	4	-	+
50	66	F	61	5	63	3	2	300	+	-	-	1	S	1	S	1	A	0		0		2	-	4	-	8	+	6	9	6	+	-	a presense of someone on my back, sounds from the second floor
51	69	F	67	2	68	1	2	200	-	-	-	0		0		0		0		0		1	-	5	-	11	+	0	5	2	-	-
52	46	F	45	1	46	0	2	0	+	-	-	0		0		0		0		0		2	-	2	-	2	-	0	9	1	-	-
53	71	F	70	1	70	1	3	0	-	-	-	0		0		0		0		0		0	-	6	+	8	-	40	17	1	-	+
54	78	F	68	10	69	9	4	450	-	+	-	1	S	0		0		0		0		22	+	11	+	28	+	59	20	2	-	-	a presense of a person
55	68	F	63	5	65	3	2	400	+	-	-	1	A	1	A	1	AS	0		0		3	-	5	-	28	+	34	23	4	-	+	someone passing, music sounds
56	61	M	54	7	54	7	2	300	+	-	-	1	A	1	A	0		0		0		14	+	10	+	19	+	56	5	7	+	-	small animals
57	68	M	63	5	66	2	2	100	-	-	-	1	A	1	A	0		0		0		5	-	2	-	16	+	18	11	11	+	-	sometimes feeling so
58	80	F	67	13	69	11	5	400	-	+	-	0		1	S	1	AS	0		0		3	-	13	+	26	+	37	14	5	+	-	dog and cats without any sounds, shamisen (Japanese classical stringed instrument) sounds
59	82	F	78	4	78	4	3	350	+	-	-	0		0		0		0		0		6	-	8	+	11	+	31	16	6	+	-
60	84	M	79	5	80	4	2	400	-	+	-	1	S	1	S	1	S	0		0		19	+	12	+	17	+	10	29	5	+	+	my decesed wife, noisy voices of young people
61	85	F	80	5	83	3	5	300	-	+	-	0		1	A	0		0		0		7	-	6	+	17	+	31	11	3	-	-	my brothers
62	80	M	77	3	78	2	5	300	-	+	-	0		0		1	A	0		1	A	10	-	4	-	14	+	21	10	2	-	-	TV sounds
63	77	M	68	9	70	7	3	300	+	-	-	0		0		0		0		0		20	+	8	+	15	+	43	16	1	-	+
64	83	F	76	7	77	6	2	300	+	-	-	1	AS	0		0		0		0		12	+	10	+	20	+	31	49	5	+	+	a presense of a person
65	72	M	64	8	67	5	3	500	+	-	-	0		1	S	0		0		0		12	+	7	+	4	-	28	8	5	+	-
66	76	M	64	12	67	9	5	600	-	+	-	1	AS	1	AS	1	AS	1	S	0		24	+	9	+	53	+	93	32	10	+	+	people, animals, mice ran under the underwear, burning the legs, salty and sandy feeling like being a sea
67	88	M	83	5	83	5	5	400	-	+	-	1	AS	0		0		0		0		23	+	7	+	26	+	31	22	4	-	-	a presense of my deceased son
68	74	M	72	2	73	1	2	300	-	-	-	1	S	0		0		1	S	1	S	9		9	+	23	+	53	21	3	-	+	perhaps people coming, cool feeling in the stomach, rough feeling on the chin
69	83	M	82	1	83	0	3	100	-	-	-	0		0		0		0		0		3	-	1	-	2	-	12	3	1	-	-
70	88	M	87	1	88	0	5	100	-	+	-	0		0		0		0		0		6	-	16	+	5	-	12	19	2	-	+
71	76	M	69	7	69	7	3	600	+	-	-	0		1	AS	0		0		0		16	+	6	+	22	+	46	24	9	+	+	dwarfs, animals, girls
72	76	M	66	10	70	9	4	300	+	+	-	0		1	A	0		0		0		7	-	5	-	14	+	28	17	2	-	+	a figure
73	70	F	66	4	67	3	2	0	-	-	-	1	AS	0		1	AS	1	S	0		15	+	3	-	15	+	53	11	7	+	+	sounds, growing spiders on my hands
74	76	F	73	3	76	0	1	100	-	-	-	0		0		0		0		0		12	+	5	-	8	-	18	10	8	+	-
75	74	F	73	1	74	0	4	300	-	+	-	0		0		0		0		0		7	-	0	-	19	+	37	11	1	-	-
76	82	F	74	8	79	3	2	150	-	-	+	0		0		0		1	S	0		10	-	13	+	31	+	37	38	6	+	+	growing beetles onmy neck, shoulder, legs
77	64	M	59	5	60	4	2	300	-	-	-	0		0		0		0		0		15	+	10	+	56	+	19	32	3	-	+
78	75	M	74	1	75	0	3	0	-	-	+	1	A	1	A	0		0		1	A	2	-	6	+	15	+	13	21	2	-	-	-
79	73	M	71	2	73	0	1	0	-	-	-	0		0		0		0		0		3	-	3	-	0	-	6	5	4	-	-
80	44	M	41	3	43	1	3	300	+	-	-	0		0		0		0		0		8	-	5	-	4	-	15	0	4	-	-
81	68	M	67	1	68	0	3	0	-	-	-	0		0		0		0		0		8	-	8	+	10	-	18	5	6	+	+
82	76	F	74	2	76	0	1	0	-	-	-	0		0		0		0		0		0	-	2	-	2	-	6	0	3	-	-
83	53	F	50	3	52	1	3	300	-	-	-	0		0		0		0		0		10	-	8	+	10	-	34	12	2	-	+
84	68	M	56	8	56	8	3	400	+	-	+	1	AS	1	AS	1	S	0		0		6	-	9	+	2	-	9	12	2	-	+	cedar trees, cell phone ringing
85	70	F	63	7	65	5	3	600	+	-	-	0		0		0		0		0		6	-	8	+	8	-	37	7	2	-	-
86	74	M	71	3	71	3	2	350	-	+	+	1	S	1	S	0		0		0		1	-	4	-	14	+	6	9	3	-	-	pink or red objects
87	58	F	57	1	57	1	2	0	+	-	-	0		0		0		0		0		1	-	7	+	17	+	3	11	2	-	+
88	77	F	76	1	77	0	3	200	-	+	-	0		0		0		0		0		13	+	10	+	8	-	6	17	5	+	+
89	85	F	84	1	85	0	1	200	-	+	-	0		0		0		0		0		9	-	4	-	8	-	25	8	1	-	-
90	64	M	63	1	64	0	1	0	-	-	-	0		0		1	A	0		0		4	-	0	-	2	-	3	5	2	-	-	banquet sounds
91	75	F	60	15	75	0	3	300	-	-	-	0		0		0		0		0		0	-	4	-	40	+	50	35	2	-	+
92	73	M	68	5	69	4	2	0	+	-	-	0		0		0		0		0		4	-	4	-	12	+	15	19	5	+	+
93	72	F	69	3	69	3	2	300	-	-	-	0		0		0		0		0		3	-	3	-	5	-	37	9	13	+	-
94	74	F	73	1	73	1	3	0	+	-	+	1	A	1	A	0		0		0		2	-	13	+	14	+	6	13	3	-	-	a face of an aging man
95	82	F	74	8	74	8	3	300	+	-	-	0		0		0		0		0		15	+	9	+	8	-	31	18	3	-	-
96	77	F	76	1	77	0	2	0	-	-	-	0		0		0		0		0		3	-	4	-	11	+	28	15	3	-	-
97	52	M	50	2	52	0	1	0	-	-	-	1	S	1	A	0		0		1	A	5	-	3	-	22	+	18	5	9	+	-	cloth hem, fireball, curry's smell
98	56	M	56	0	56	0	3	0	-	-	-	0		0		0		0		1	A	8	-	9	+	13	+	18	32	6	+	+	sweet flower's smell
99	86	F	80	6	86	0	3	300	-	+	-	0		0		0		0		0		6	-	3	-	0	-	15	4	3	-	-
100	63	F	56	9	59	6	3	400	-	+	-	1	S	1	S	0		1	S	0		22	+	5	-	29	+	75	24	4	-	+	presense of my grand child, unfamiliar children with red and gold clothes, someone touch my body

## Sheet: Controls
No.	Age	Sex	Any medication	Illusion	Visual hallucination	A/S	Presence sense	A/S	Auditory hallucination	A/S	Tactile hallucination	A/S	Olfactory hallucination	A/S	JESS	JESS over 11	PSQI	PSQ Iover 6	BDI	BDI over 11	RBD	RBD over 5	RLS	Free description of hallucinatory events example
1	68	F	-	-	-		-		-		-		-		9	-	4	-	10	-	7	+	-
2	78	F	-	-	-		-		-		-		-		1	-	3	-	1	-	0	-	-
3	76	F	+	-	-		-		-		-		-		2	-	1	-	2	-	4	-	-
4	86	M	+	-	+	S	-		-		-		-		9	-	0	-	1	-	6	+	-	someone at midnight
5	43	F	-	-	-		-		-		-		-		1	-	1	-	2	-	0	-	-
6	76	F	+	-	-		-		-		-		-		0	-	5	-	2	-	2	-	-
7	76	F	+	-	-		-		-		-		-		1	-	8	+	0	-	2	-	-
8	60	F	-	-	-		-		-		-		-		4	-	4	-	7	-	0	-	-
9	57	M	+	-	-		-		-		-		-		6	-	12	+	4	-	3	-	-
10	65	F	+	-	-		-		-		-		-		5	-	3	-	3	-	0	-	-
11	73	M	+	-	-		-		+	A	-		-		6	-	13	+	20	+	3	-	+	TV sounds
12	72	F	+	+	-		-		-		-		-		0	-	9	+	8	-	5	+	+
13	68	F	-	-	-		-		-		-		-		1	-	2	-	9	-	0	-	-
14	70	F	+	-	-		-		-		-		-		5	-	10	+	15	+	0	-	-
15	50	F	-	-	-		-		-		-		-		2	-	1	-	3	-	2	-	-
16	87	M	+	-	-		+	S	+	A	-		-		9	-	2	-	8	-	1	-	-	a presense of someone, murmurs
17	78	M	+	+	+	A	-		-		-		-		2	-	3	-	0	-	1	-	-	utility poles
18	68	F	-	-	-		-		-		-		-		1	-	0	-	18	+	0	-	-
19	74	F	-	-	-		-		-		-		-		2	-	3	-	5	-	0	-	-
20	77	F	-	-	-		-		-		-		-		5	-	7	+	20	+	2	-	-
21	76	M	+	-	-		-		-		-		-		0	-	5	-	0	-	1	-	-
22	70	F	+	+	-		-		-		-		-		3	-	2	-	1	-	0	-	-
23	46	F	-	-	-		-		-		-		-		0	-	5	-	0	-	4	-	-
24	79	M	+	+	-		-		-		-		-		6	-	12	+	16	+	8	+	+
25	61	F	+	-	-		-		-		-		-		7	-	2	-	1	-	1	-	-
26	89	M	+	-	-		-		-		-		-		1	-	4	-	5	-	2	-	-
27	47	F	-	-	-	-	-	-	+	A	-		-		3	-	0	-	7	-	0	-	-	rain drops during studying
28	80	M	-	-	-		-		-		-		-		2	-	4	-	23	+	5	+	-
29	52	F	-	-	-		-		+	S	+	S	-		8	-	7	+	19	+	2	-	+	my uncle's presense, my uncle's voice (after his death), feeling floating and pushed my chest during sleep (I couldn't move)
30	73	F	+	-	-		+	AS	+	AS	-		-		6	-	3	-	12	+	0	-	+	foot steps
31	54	F	-	-	-		-		-		-		-		7	-	8	+	10	-	2	-	+
32	79	F	+	-	-		-		-		-		-		6	-	10	+	13	+	2	-	+
33	75	M	+	-	-	-	-		-	-	-	-	-		6	-	7	+	8	-	2	-	-
34	59	F	+	-	-	-	-		-	-	-	-	-		0	-	0	-	1	-	1	-	-
35	85	F	+	-	-	-	-		-	-	-	-	-		12	+	2	-	0	-	1	-	-
36	87	M	+	-	-	-	-		-	-	-	-	-		0	-	14	+	9	-	2	-	-
37	85	F	+	-	+	S	+	S	-		-		-		0	-	3	-	0	-	2	-	+	someone standing at midnight, a figure
38	59	F	-	-	+	A	-		-		-		-		6	-	3	-	0	-	3	-	-	during driving
39	69	F	+	-	-	-	-		-	-	-	-	-		0	-	2	-	0	-	0	-	-
40	67	F	-	-	-	-	-		-	-	-	-	-		0	-	3	-	0	-	2	-	-
41	58	M	+	-	-	-	-		-	-	-		-		11	+	3	-	8	-	4	-	+
42	76	F	-	-	-	-	-		-	-	-	-	-		1	-	13	+	4	-	6	+	-
43	82	M	-	-	-	-	-		-	-	-	-	-		0	-	5	-	1	-	6	+	-
44	56	F	-	-	-	-	-		-	-	-	-	-		3	-	7	+	1	-	1	-	-
45	78	F	+	-	+	S	+	S	-		-		-		0	-	4	-	1	-	2	-	+	deceased friends (I'm scared and so I pray for the world at peace.)
46	77	F	+	+	-	-	-		-	-	-	-	-		0	-	5	-	2	-	3	-	-
47	71	F	+	-	-		-		+	S	-		-		8	-	3	-	3	-	1	-	-	ding dong
48	73	M	+	-	-	-	-		-	-	-	-	-		1	-	2	-	1	-	2	-	-
49	75	M	+	-	-	-	-		-	-	-	-	-		0	-	4	-	0	-	3	-	-
50	71	F	-	-	-	-	-		-	-	-	-	-		1	-	5	-	1	-	4	-	-
51	74	F	+	-	-		+	A	+	A	-	-	-		8	-	5	-	3	-	0	-	-	my deceased brother when he passed away (my hasband felt that at the same time.)
52	78	F	+	-	-	-	-		-	-	-	-	-		4	-	5	-	0	-	1	-	-
53	70	F	-	-	-	-	-		-	-	-	-	-		4	-	4	-	3	-	3	-	-
54	84	F	+	-	-	-	-		-	-	-	-	-		0	-	3	-	4	-	1	-	-
55	77	F	+	-	-	-	-		-	-	-	-	-		0	-	3	-	0	-	1	-	-
56	68	F	-	-	-	-	-		-	-	-	-	-		15	+	1	-	0	-	1	-	-
57	87	F	+	-	+	S	+	S	-	-	-	-	-		9	-	0	-	18	+	2	-	+	a presense of people, a figure
58	86	M	+	-	+	S	+	S	-	-	-	-	-		2	-	8	+	17	+	9	+	-	my deceased mother
59	80	F	+	-	-		-		+	A	-	-	-		7	-	2	-	1	-	1	-	-	babbles of voices
60	80	M	+	-	-		-		-		-	-	-		0	-	6	+	3	-	1	-	-
